# Supplementary material for: A Pilot Study on the Influence of Self-Paced Auditory Cues and Preferred Music on Gait in Persons with Parkinson’s Disease
Source: Brain Sci. 2025 May 20;15(5):528. doi: 10.3390/brainsci15050528 (PMC12110284; doi:10.3390/brainsci15050528)
Supplement: Supplementary file 1 [file brainsci-15-00528-s001.zip]

Archive with 1 entries (1 files):
- brainsci-3565045-supplementary.pdf
